# Supplementary material for: Distinct Subtyping of Successful Weaning from Acute Kidney Injury Requiring Renal Replacement Therapy by Consensus Clustering in Critically Ill Patients
Source: Biomedicines. 2022 Jul 7;10(7):1628. doi: 10.3390/biomedicines10071628 (PMC9313082; doi:10.3390/biomedicines10071628)
Supplement: Supplementary file 1 [file biomedicines-10-01628-s001.zip]

Archive with 1 entries (1 files):
- biomedicines-1758916-supplementary.pdf
